# Supplementary material for: Eco-Friendly Solution Based on Rosmarinus officinalis Hydro-Alcoholic Extract to Prevent Biodeterioration of Cultural Heritage Objects and Buildings
Source: Int J Mol Sci. 2022 Sep 28;23(19):11463. doi: 10.3390/ijms231911463 (PMC9569761; doi:10.3390/ijms231911463)
Supplement: Supplementary file 1 [file ijms-23-11463-s001.zip]

Archive with 1 entries (1 files):
- ijms-1911441-supplementary.pdf
